# Supplementary material for: WaveUNet+: Preserving Root System Architecture Integrity in In Situ Root Segmentation via a Unified Spectral–Spatial Framework
Source: Plants (Basel). 2026 Jun 30;15(13):2034. doi: 10.3390/plants15132034 (PMC13364121; doi:10.3390/plants15132034)
Supplement: Supplementary file 1 [file plants-15-02034-s001.zip]

Archive with 2 entries (2 files):
- Supplementary Material-Figure S1.tif
- Supplementary Material-Table S1.xlsx
