# Supplementary material for: WaveUNet+: Preserving Root System Architecture Integrity in In Situ Root Segmentation via a Unified Spectral–Spatial Framework
Source: Plants (Basel). 2026 Jun 30;15(13):2034. doi: 10.3390/plants15132034 (PMC13364121; doi:10.3390/plants15132034)
Supplement: Supplementary file 1 [file plants-15-02034-s001.zip › Supplementary Material-Table S1.xlsx]

## Sheet: total
model	miou	mpa	precision	recall	dice	iou	loss	Parameters	size	FLOPS	Inference Speed
unet3plus+haar+ema	0.8669	0.9233	0.9245	0.9233	0.9239	0.858563	0.0761004	28371457	108.38MB	814.53G	5.00it/s
unet3plus+ema	0.8655	0.9209	0.9244	0.9209	0.922647	0.856401	0.0773533	26975937	103.03 MB	810.20G	5.07it/s
unet3plus+haar	0.8642	0.9087	0.9364	0.9209	0.928585	0.866691	0.0714147	28367297	108.36 MB	804.05G	5.48it/s
unet3plus	0.8639	0.9076	0.9373	0.9209	0.929028	0.867462	0.0709724	26971777	103.01 MB	799.73G	5.60it/s
unet	0.8556	0.8941	0.911	0.9209	0.915923	0.844888	0.0840768	31037633	118.48 MB
unet2plus	0.8634	0.9097	0.9341	0.9209	0.927453	0.86472	0.072547	47176132	180.04 MB
swin unet	0.6709	0.6992	0.8809	0.9209	0.900456	0.818936	0.099544	27168228	213.84MB/103.64MB
trans unet	0.848	0.9017	0.9107	0.9209	0.915772	0.84463	0.0842284	105911970	404.19MB

## Sheet: 10epochs
model	epochs	miou	mpa	precision	recall	dice	times
ours	0-10	0.851	0.9048	0.9222	0.9048	0.913417	1/17 19:38
	11-20	0.8593	0.9148	0.9231	0.9148	0.918931	1/18 12:10
	21-30	0.8597	0.923	0.9155	0.923	0.919235	1/19 4:41
	31-40	0.8617	0.9146	0.9265	0.9146	0.920512	1/19 21:13
	41-50	0.864	0.917	0.9271	0.917	0.922022	1/20 13:41
	51-60	0.8649	0.9151	0.9304	0.9151	0.922687	1/21 6:10
	61-70	0.8661	0.9221	0.9246	0.9221	0.923348	1/21 22:44
	71-80	0.8666	0.9223	0.9251	0.9223	0.923698	1/22 15:18
	81-90	0.8668	0.9229	0.9246	0.9229	0.923749	1/23 7:50
	91-100	0.8668	0.9243	0.9234	0.9243	0.92385	1/24 0:21
	best	0.8669	0.9233	0.9245	0.9233	0.9239	1/23 12:48

## Sheet: our
after(our)
number	miou	accuracy	precision	recall	f1
1	84.06	97.99	98.29	85.43	91.4099
2	84.96	97.87	97.35	86.89	91.8231
3	84.91	98	97.91	86.49	91.8464
4	89.19	98.67	95.79	92.41	94.0696
5	89.03	98.61	97.2	91.13	94.0672
6	88.56	98.86	98.62	89.63	93.9103
7	89.39	99.36	98.48	90.5	94.3215
8	87.26	98.34	97.86	88.88	93.1541
9	81.18	97.98	98	82.61	89.6493
10	85.39	99.24	87.72	96.22	91.7736
11	87.22	99.04	90.21	95.66	92.8551
12	83.68	97.94	98.14	85.13	91.1732
13	80.13	99.56	84.62	91.31	87.8378
14	88.84	98.57	93.2	94.46	93.8258
15	88.52	97.22	92.31	95.22	93.7424
16	84.41	96.92	96.08	87.26	91.4578
17	86.93	99.58	91.72	93.34	92.5229
18	90.51	98.22	97.44	92.6	94.9584
19	91.4	98.73	96.8	94.02	95.3897
20	87.94	98.11	93.83	92.74	93.2818
21	87.21	97.2	92.79	92.97	92.8799
22	89.79	98.44	96.66	92.4	94.482
23	86.03	98.92	90.12	94.02	92.0287
24	87.95	97.53	94.81	91.96	93.3633
25	86.49	98.41	97.93	88.01	92.7054
average value	86.8392	98.3724	94.9552	90.8516	92.7412
Standard deviation	2.38269	0.549909	0.988091	2.65425	1.29575
Confidence interval	0.933996	0.21556	0.387325	1.04045	0.507925

## Sheet: mix
after(mix)
number	miou	accuracy	precision	recall	f1
1	88.32	98.35	94.99	92.12	93.533
2	88.91	98.47	94.64	93.12	93.8738
3	89.19	98.67	95.79	92.41	94.0696
4	89.11	98.72	96.84	91.47	94.0784
5	87.19	98.83	93.86	91.69	92.7623
6	81.31	95.56	91.57	86.91	89.1792
7	86.45	98.81	96.36	88.88	92.469
8	88.63	98.72	96.33	91.34	93.7687
9	86.26	97.02	93.84	90.87	92.3311
10	86.21	99.13	95.63	89.06	92.2281
11	85.97	96.9	95.15	89.55	92.2651
12	81.11	98.38	84.46	93.91	88.9347
13	88.77	98.7	96.02	91.74	93.8312
14	82.13	95.17	96.51	85.17	90.4861
15	89.06	98.51	96.71	91.54	94.054
16	88.86	97.89	95.81	92.12	93.9288
17	86.47	97.07	95.06	90.15	92.5399
18	88.71	96.87	96.07	91.91	93.944
19	85.69	97.19	96.26	88.46	92.1953
20	91.19	98.1	97.24	93.5	95.3333
21	87.19	98.71	94.45	91.2	92.7966
22	84.91	98	97.91	86.49	91.8464
23	88.56	98.86	98.62	89.63	93.9103
24	86.58	99.07	98.66	87.54	92.768
25	87.99	97.38	96.85	90.49	93.562
Average value	86.9908	97.9632	95.4252	90.4508	92.8276
Standard deviation	2.51626	1.0614	2.75762	2.24913	1.51382
Confidence interval	0.986355	0.41606	1.08097	0.881642	0.593405
